# Supplementary material for: Structurally Diverse Metabolites from the Ophiorrhiza japonica Bl. and Their Antioxidant Activities In Vitro and PPARα Agonistic Activities In Silico
Source: Molecules. 2022 Aug 19;27(16):5301. doi: 10.3390/molecules27165301 (PMC9412425; doi:10.3390/molecules27165301)
Supplement: Supplementary file 1 [file molecules-27-05301-s001.zip]

Archive with 1 entries (1 files):
- molecules-1835088-supplementary.pdf
